# Supplementary material for: How Sucrose Preference Is Gained and Lost: An In-Depth Analysis of Drinking Behavior during the Sucrose Preference Test in Mice
Source: eNeuro. 2023 Sep 26;10(9):ENEURO.0195-23.2023. doi: 10.1523/ENEURO.0195-23.2023 (PMC10540674; doi:10.1523/ENEURO.0195-23.2023)
Supplement: Extended Data 1 — Detailed ANOVA and pairwise comparison results. Each sheet within the file corresponds to individual figures and extended data within the manuscript where statistical comparisons were performed. Within each sheet statistical results are divided by panel. Download Extended Data 1, XLS file. [file enu-eN-NWR-0195-23-s02.xls]

## Sheet: Figure2
B) Total consumption
N(water-water)	16
N(water-sucrose)	20
Wilcoxon matched-pairs signed rank test
P value	0.4974
Sum of signed ranks (W)	25
Number of pairs	16
Number of ties (ignored)	1
C) Water-Water volume consumed				H) Water-Sucrose volume consumed
N	16			N	20
Paired t test				Wilcoxon matched-pairs signed rank test
P value	<0.0001			P value	<0.0001
t, df	t=7.219, df=15			Sum of signed ranks (W)	210
Number of pairs	16			Number of pairs	20
				Number of ties (ignored)	0
D) Water-Water total licks				I) Water-Sucrose total licks
N	16			N	20
Wilcoxon matched-pairs signed rank test				Wilcoxon matched-pairs signed rank test
P value	<0.0001			P value	<0.0001
Sum of signed ranks (W)	132			Sum of signed ranks (W)	208
Number of pairs	16			Number of pairs	20
Number of ties (ignored)	0			Number of ties (ignored)	0
E) Water-Water total lick bouts				J) Water-Sucrose total lick bouts
N	16			N	20
Paired t test				Paired t test
P value	<0.0001			P value	<0.0001
t, df	t=5.856, df=15			t, df	t=10.33, df=19
Number of pairs	16			Number of pairs	20
F) Water-Water avg. licks per bout				K) Water-Sucrose avg. licks per bout
N	16			N	19
Paired t test				Paired t test
P value	0.074			P value	<0.0001
t, df	t=1.921, df=15			t, df	t=9.050, df=18
Number of pairs	16			Number of pairs	19
G) Water-Water intra-bout lick frequency				L) Water-Sucrose intra-bout lick frequency
N	16			N	19
Paired t test				Paired t test
P value	0.7758			P value	0.086
t, df	t=0.2900, df=15			t, df	t=1.816, df=18
Number of pairs	16			Number of pairs	19

## Sheet: Figure4
B) Quick switch
N	20
Wilcoxon matched-pairs signed rank test
P value	0.0064
Sum of signed ranks (W)	-111
Number of pairs	20
Number of ties (ignored)	3
C) Returns
N	20
Paired t test
P value	<0.0001
t, df	t=7.904, df=19
Number of pairs	20
D) First 2 hours Quick Switch				H) Night 1 Quick Switch
N	20			N	19
Wilcoxon matched-pairs signed rank test				Wilcoxon matched-pairs signed rank test
P value	0.7656			P value	0.4885
Sum of signed ranks (W)	-7			Sum of signed ranks (W)	-25
Number of pairs	20			Number of pairs	19
Number of ties (ignored)	13			Number of ties (ignored)	4
E) First 2 hours Returns				I) Night 1 Returns
N	20			N	19
Wilcoxon matched-pairs signed rank test				Wilcoxon matched-pairs signed rank test
P value	0.1953			P value	0.0105
Sum of signed ranks (W)	35			Sum of signed ranks (W)	124
Number of pairs	20			Number of pairs	19
Number of ties (ignored)	8			Number of ties (ignored)	0
F) Last 2 hours Quick Switch				J) Night 2 Quick Switch
N	20			N	20
Wilcoxon matched-pairs signed rank test				Wilcoxon matched-pairs signed rank test
P value	0.625			P value	0.0002
Sum of signed ranks (W)	-5			Sum of signed ranks (W)	-140
Number of pairs	20			Number of pairs	20
Number of ties (ignored)	14			Number of ties (ignored)	3
G) Last 2 hours Returns				K) Night 2 Returns
N	20			N	20
Wilcoxon matched-pairs signed rank test				Wilcoxon matched-pairs signed rank test
P value	<0.0001			P value	<0.0001
Sum of signed ranks (W)	210			Sum of signed ranks (W)	210
Number of pairs	20			Number of pairs	20
Number of ties (ignored)	0			Number of ties (ignored)	0

## Sheet: Figure5
A) volume consumed
N(male)	8
N(female)	7
Two-way RM ANOVA							Šídák's multiple comparisons test	Predicted (LS) mean diff.	95.00% CI of diff.	t	DF	Adjusted P Value
ANOVA table	SS	DF	MS	F (DFn, DFd)	P value
Bottle x Sex	0.2123	1	0.2123	F (1, 13) = 1.619	P=0.2256		water - sucrose
Bottle	55.26	1	55.26	F (1, 13) = 421.3	P<0.0001		Male	-2.889	-3.347 to -2.432	15.95	13	<0.0001
Sex	0.03372	1	0.03372	F (1, 13) = 0.2673	P=0.6139		Female	-2.552	-3.041 to -2.063	13.18	13	<0.0001
Subject	1.64	13	0.1262	F (13, 13) = 0.9619	P=0.5274
Residual	1.705	13	0.1312
B) total licks
N(male)	8
N(female)	7
Two-way RM ANOVA							Šídák's multiple comparisons test	Predicted (LS) mean diff.	95.00% CI of diff.	t	DF	Adjusted P Value
ANOVA table	SS	DF	MS	F (DFn, DFd)	P value
Bottle x Sex	1055	1	1055	F (1, 13) = 0.007577	P=0.9320		water - sucrose
Bottle	52875436	1	52875436	F (1, 13) = 379.8	P<0.0001		Male	-2649	-3120 to -2178	14.2	13	<0.0001
Sex	827.2	1	827.2	F (1, 13) = 0.007318	P=0.9331		Female	-2673	-3177 to -2169	13.4	13	<0.0001
Subject	1469385	13	113030	F (13, 13) = 0.8119	P=0.6436
Residual	1809707	13	139208
C) total lick bouts
N(male)	8
N(female)	7
Two-way RM ANOVA							Šídák's multiple comparisons test	Predicted (LS) mean diff.	95.00% CI of diff.	t	DF	Adjusted P Value
ANOVA table	SS	DF	MS	F (DFn, DFd)	P value
Bottle x Sex	99.65	1	99.65	F (1, 13) = 0.2070	P=0.6566		water - sucrose
Bottle	57996	1	57996	F (1, 13) = 120.5	P<0.0001		Male	-84.48	-112.2 to -56.77	7.7	13	<0.0001
Sex	79.08	1	79.08	F (1, 13) = 0.2039	P=0.6590		Female	-91.79	-121.4 to -62.16	7.826	13	<0.0001
Subject	5041	13	387.8	F (13, 13) = 0.8054	P=0.6489
Residual	6259	13	481.4
D) avg. licks per bout
N(male)	8
N(female)	7
Two-way RM ANOVA							Šídák's multiple comparisons test	Predicted (LS) mean diff.	95.00% CI of diff.	t	DF	Adjusted P Value
ANOVA table	SS	DF	MS	F (DFn, DFd)	P value
Bottle x Sex	8.734	1	8.734	F (1, 13) = 0.2308	P=0.6389		water - sucrose
Bottle	2600	1	2600	F (1, 13) = 68.71	P<0.0001		Male	-19.74	-27.51 to -11.97	6.418	13	<0.0001
Sex	52.26	1	52.26	F (1, 13) = 0.9277	P=0.3530		Female	-17.58	-25.88 to -9.273	5.346	13	0.0003
Subject	732.3	13	56.33	F (13, 13) = 1.489	P=0.2415
Residual	491.9	13	37.84
E) Quick Switch
N(male)	8
N(female)	7
Two-way RM ANOVA							Šídák's multiple comparisons test	Predicted (LS) mean diff.	95.00% CI of diff.	t	DF	Adjusted P Value
ANOVA table	SS	DF	MS	F (DFn, DFd)	P value
Switch x Sex	3.114	1	3.114	F (1, 13) = 2.261	P=0.1566		water - sucrose
Switch	29.25	1	29.25	F (1, 13) = 21.23	P=0.0005		Male	2.625	1.143 to 4.107	4.473	13	0.0013
Sex	1.911	1	1.911	F (1, 13) = 0.1835	P=0.6754		Female	1.333	-0.2514 to 2.918	2.125	13	0.1038
Subject	135.4	13	10.42	F (13, 13) = 7.561	P=0.0004
Residual	17.91	13	1.378
F) Returns
N(male)	8
N(female)	7
Two-way RM ANOVA							Šídák's multiple comparisons test	Predicted (LS) mean diff.	95.00% CI of diff.	t	DF	Adjusted P Value
ANOVA table	SS	DF	MS	F (DFn, DFd)	P value
Switch x Sex	45.34	1	45.34	F (1, 13) = 4.760	P=0.0481		water - sucrose
Switch	5429	1	5429	F (1, 13) = 569.9	P<0.0001		Male	-24.5	-28.40 to -20.60	15.88	13	<0.0001
Sex	20.23	1	20.23	F (1, 13) = 2.348	P=0.1494		Female	-29.43	-33.60 to -25.26	17.84	13	<0.0001
Subject	112	13	8.613	F (13, 13) = 0.9042	P=0.5707
Residual	123.8	13	9.525				male - female
							water	0.8185	-2.880 to 4.517	0.5251	26	0.8431
							sucrose	-4.11	-7.809 to -0.4115	2.637	26	0.0277
G) first 2 hours Returns
N(male)	8
N(female)	7
Two-way RM ANOVA							Šídák's multiple comparisons test	Predicted (LS) mean diff.	95.00% CI of diff.	t	DF	Adjusted P Value
ANOVA table	SS	DF	MS	F (DFn, DFd)	P value
Switch x Sex	1.144	1	1.144	F (1, 13) = 4.341	P=0.0575		water - sucrose
Switch	5.658	1	5.658	F (1, 13) = 21.48	P=0.0005		Male	-0.4792	-1.127 to 0.1691	1.867	13	0.162
Sex	0.00372	1	0.00372	F (1, 13) = 0.01761	P=0.8965		Female	-1.262	-1.955 to -0.5689	4.6	13	0.001
Subject	2.746	13	0.2113	F (13, 13) = 0.8019	P=0.6518
Residual	3.425	13	0.2635
H) last 2 hours Returns
N(male)	8
N(female)	7
Two-way RM ANOVA							Šídák's multiple comparisons test	Predicted (LS) mean diff.	95.00% CI of diff.	t	DF	Adjusted P Value
ANOVA table	SS	DF	MS	F (DFn, DFd)	P value
Switch x Sex	6.213	1	6.213	F (1, 13) = 3.242	P=0.0950		water - sucrose
Switch	241.2	1	241.2	F (1, 13) = 125.8	P<0.0001		Male	-4.771	-6.519 to -3.023	6.893	13	<0.0001
Sex	3.606	1	3.606	F (1, 13) = 1.339	P=0.2681		Female	-6.595	-8.464 to -4.726	8.913	13	<0.0001
Subject	35.02	13	2.694	F (13, 13) = 1.406	P=0.2740
Residual	24.91	13	1.916

## Sheet: Figure6
B) preference
Friedman test			Dunn's multiple comparisons test	Rank sum diff.	Z	Adjusted P Value
P value	<0.0001		standard SPT vs. sucralose	-33	3.944	0.0003
Number of groups	5		standard SPT vs. acute stress	-11	1.315	0.7544
Friedman statistic	29.89		standard SPT vs. food restriction	0	0	>0.9999
			standard SPT vs. standard SPT	9	1.076	>0.9999
C) volume consumed
Mixed-effects model (REML)					Šídák's multiple comparisons test	Mean Diff.	95.00% CI of diff.		t	DF	Adjusted P Value
Fixed effects (type III)	P value	F (DFn, DFd)	Geisser-Greenhouse's epsilon
setting	<0.0001	F (2.975, 41.65) = 21.01	0.7438		water
sweetener	<0.0001	F (1.000, 14.00) = 503.9	1		standard SPT vs. sucralose	0.3617	0.1309 to 0.5926		4.523	13	0.0023
setting x sweetener	<0.0001	F (3.197, 43.15) = 33.63	0.7991		standard SPT vs. acute stress	0.2804	-0.04349 to 0.6044		2.471	14	0.1034
					standard SPT vs. food restriction	0.1741	-0.06353 to 0.4118		2.091	14	0.2033
					standard SPT vs. standard SPT	-0.04711	-0.4323 to 0.3380		0.3491	14	0.9949
					sweetener
					standard SPT vs. sucralose	-1.054	-1.675 to -0.4341		4.906	13	0.0011
					standard SPT vs. acute stress	0.4858	0.1120 to 0.8595		3.71	14	0.0093
					standard SPT vs. food restriction	0.516	0.1165 to 0.9155		3.687	14	0.0097
					standard SPT vs. standard SPT	0.3286	-0.07896 to 0.7361		2.301	14	0.1409
D) licks
Mixed-effects model (REML)					Šídák's multiple comparisons test	Mean Diff.	95.00% CI of diff.		t	DF	Adjusted P Value
Fixed effects (type III)	P value	F (DFn, DFd)	Geisser-Greenhouse's epsilon
setting	0.0013	F (2.350, 32.91) = 7.522	0.5876		water
sweetener	<0.0001	F (1.000, 14.00) = 566.4	1		standard SPT vs. sucralose	57.96	-25.31 to 141.2		2.009	13	0.2383
setting x sweetener	<0.0001	F (2.774, 37.45) = 12.53	0.6935		standard SPT vs. acute stress	-84.81	-238.5 to 68.88		1.575	14	0.4467
					standard SPT vs. food restriction	-150.2	-362.3 to 61.90		2.021	14	0.2285
					standard SPT vs. standard SPT	-437.6	-691.7 to -183.4		4.915	14	0.0009
					sweetener
					standard SPT vs. sucralose	-999.1	-1598 to -400.4		4.817	13	0.0013
					standard SPT vs. acute stress	263	-471.2 to 997.2		1.023	14	0.791
					standard SPT vs. food restriction	222.2	-421.9 to 866.3		0.9847	14	0.812
					standard SPT vs. standard SPT	-74.38	-805.6 to 656.8		0.2903	14	0.9975
E) lick bouts
Mixed-effects model (REML)					Šídák's multiple comparisons test	Mean Diff.	95.00% CI of diff.		t	DF	Adjusted P Value
Fixed effects (type III)	P value	F (DFn, DFd)	Geisser-Greenhouse's epsilon
setting	<0.0001	F (2.655, 37.18) = 15.27	0.6638		water
sweetener	<0.0001	F (1.000, 14.00) = 224.1	1		standard SPT vs. sucralose	2.332	-1.323 to 5.986		1.842	13	0.3096
setting x sweetener	<0.0001	F (2.969, 40.08) = 23.44	0.7422		standard SPT vs. acute stress	-1.1	-7.090 to 4.890		0.5241	14	0.9765
					standard SPT vs. food restriction	-6.089	-14.57 to 2.389		2.05	14	0.2179
					standard SPT vs. standard SPT	-20.41	-33.93 to -6.891		4.309	14	0.0029
					sweetener
					standard SPT vs. sucralose	-31.68	-53.77 to -9.593		4.14	13	0.0046
					standard SPT vs. acute stress	28.56	7.904 to 49.21		3.947	14	0.0058
					standard SPT vs. food restriction	11.7	-6.603 to 30.00		1.825	14	0.3127
					standard SPT vs. standard SPT	7.333	-10.23 to 24.89		1.192	14	0.6888
F) licks per bout
Mixed-effects model (REML)					Šídák's multiple comparisons test	Mean Diff.	95.00% CI of diff.		t	DF	Adjusted P Value
Fixed effects (type III)	P value	F (DFn, DFd)	Geisser-Greenhouse's epsilon
setting	0.0039	F (1.707, 23.89) = 7.665	0.4267		water
sweetener	<0.0001	F (1.000, 14.00) = 85.31	1		standard SPT vs. sucralose	2.332	-1.323 to 5.986		1.842	13	0.3096
setting x sweetener	0.0398	F (2.099, 26.24) = 3.595	0.5247		standard SPT vs. acute stress	-1.1	-7.090 to 4.890		0.5241	14	0.9765
					standard SPT vs. food restriction	-6.089	-14.57 to 2.389		2.05	14	0.2179
					standard SPT vs. standard SPT	-20.41	-33.93 to -6.891		4.309	14	0.0029
					sweetener
					standard SPT vs. sucralose	-31.68	-53.77 to -9.593		4.14	13	0.0046
					standard SPT vs. acute stress	28.56	7.904 to 49.21		3.947	14	0.0058
					standard SPT vs. food restriction	11.7	-6.603 to 30.00		1.825	14	0.3127
					standard SPT vs. standard SPT	7.333	-10.23 to 24.89		1.192	14	0.6888
G) Quick Switch
Mixed-effects model (REML)					Šídák's multiple comparisons test	Mean Diff.	95.00% CI of diff.		t	DF	Adjusted P Value
Fixed effects (type III)	P value	F (DFn, DFd)	Geisser-Greenhouse's epsilon
Setting	0.0119	F (2.135, 29.89) = 5.010	0.5338		sucrose -> water
Switch	<0.0001	F (1.000, 14.00) = 35.99	1		Standard SPT vs. 0.1% sucralose	0.09573	-1.798 to 1.989		0.1478	12	0.9998
Setting x Switch	0.4154	F (2.368, 29.61) = 0.9406	0.5921		Standard SPT vs. Acute stress	0.2889	-2.087 to 2.665		0.3471	14	0.995
					Standard SPT vs. Food restriction	-0.3127	-2.340 to 1.715		0.4451	13	0.9872
					Standard SPT vs. Standard SPT	-3.8	-7.905 to 0.3052		2.642	14	0.0751
					water -> sucrose
					Standard SPT vs. 0.1% sucralose	0.6436	-0.8743 to 2.161		1.24	12	0.6641
					Standard SPT vs. Acute stress	1.322	-1.515 to 4.159		1.33	14	0.5999
					Standard SPT vs. Food restriction	0.1619	-2.450 to 2.774		0.1789	13	0.9996
					Standard SPT vs. Standard SPT	-3.644	-8.024 to 0.7353		2.375	14	0.1233
H) Returns
Mixed-effects model (REML)					Šídák's multiple comparisons test	Mean Diff.	95.00% CI of diff.		t	DF	Adjusted P Value
Fixed effects (type III)	P value	F (DFn, DFd)	Geisser-Greenhouse's epsilon
Setting	0.0004	F (2.622, 36.71) = 8.415	0.6555		water
Switch	<0.0001	F (1.000, 14.00) = 357.9	1		Standard SPT vs. 0.1% sucralose	1.841	0.09951 to 3.583		3.051	13	0.0366
Setting x Switch	<0.0001	F (2.864, 38.67) = 18.94	0.7161		Standard SPT vs. Acute stress	0.4667	-2.324 to 3.257		0.4773	14	0.9833
					Standard SPT vs. Food restriction	-1.533	-5.197 to 2.130		1.195	14	0.687
					Standard SPT vs. Standard SPT	-6.289	-11.46 to -1.113		3.468	14	0.015
					sweetener
					Standard SPT vs. 0.1% sucralose	-6.156	-11.96 to -0.3486		3.059	13	0.036
					Standard SPT vs. Acute stress	8.311	3.949 to 12.67		5.438	14	0.0003
					Standard SPT vs. Food restriction	1.211	-3.980 to 6.402		0.6659	14	0.9452
					Standard SPT vs. Standard SPT	4.8	-1.676 to 11.28		2.116	14	0.195

## Sheet: Figure6 - SABV
B) Preference
Mixed-effects model (REML)
Fixed effects (type III)	P value	F (DFn, DFd)	Geisser-Greenhouse's epsilon
setting	0.0004	F (2.833, 36.12) = 7.918	0.7083
sex	0.2145	F (1, 13) = 1.703
setting x sex	0.9801	F (4, 51) = 0.1054
C) volume consumed
Mixed-effects model (REML)	Matching by factors: setting & sweetener
Fixed effects (type III)	P value	F (DFn, DFd)	Geisser-Greenhouse's epsilon
setting	<0.0001	F (4.000, 52.00) = 21.15	1
sweetener	<0.0001	F (0.7849, 10.20) = 493.2	0.7849
sex	0.7236	F (1, 13) = 0.1306
setting x sweetener	<0.0001	F (3.062, 38.28) = 33.96	0.7656
setting x sex	0.3512	F (4, 52) = 1.133
sweetener x sex	0.283	F (1, 13) = 1.254
setting x sweetener x sex	0.3741	F (4, 50) = 1.085
D) licks
Mixed-effects model (REML)	Matching by factors: setting & sweetener
Fixed effects (type III)	P value	F (DFn, DFd)	Geisser-Greenhouse's epsilon
setting	0.0001	F (4.000, 52.00) = 7.189	1
sweetener	<0.0001	F (0.5780, 7.513) = 616.8	0.578
sex	0.1552	F (1, 13) = 2.277
setting x sweetener	<0.0001	F (2.852, 35.65) = 12.14	0.713
setting x sex	0.7897	F (4, 52) = 0.4252
sweetener x sex	0.1329	F (1, 13) = 2.570
setting x sweetener x sex	0.761	F (4, 50) = 0.4652
E) lick bouts
Mixed-effects model (REML)	Matching by factors: setting & sweetener
Fixed effects (type III)	P value	F (DFn, DFd)	Geisser-Greenhouse's epsilon
setting	<0.0001	F (4.000, 52.00) = 14.83	1
sweetener	<0.0001	F (0.6809, 8.852) = 210.5	0.6809
sex	0.6712	F (1, 13) = 0.1886
setting x sweetener	<0.0001	F (2.999, 37.49) = 22.94	0.7498
setting x sex	0.7871	F (4, 52) = 0.4289
sweetener x sex	0.7472	F (1, 13) = 0.1084
setting x sweetener x sex	0.4796	F (4, 50) = 0.8854
F) licks per bout
Mixed-effects model (REML)	Matching by factors: setting & sweetener
Fixed effects (type III)	P value	F (DFn, DFd)	Geisser-Greenhouse's epsilon
Setting	0.0002	F (4.000, 52.00) = 6.885	1
Sweetener	0.0002	F (0.4259, 5.536) = 115.0	0.4259
Sex	0.3946	F (1, 13) = 0.7753
Setting x Sweetener	0.0367	F (2.144, 24.66) = 3.699	0.536
Setting x Sex	0.9918	F (4, 52) = 0.06590
Sweetener x Sex	0.0226	F (1, 13) = 6.687
Setting x Sweetener x Sex	0.3304	F (4, 46) = 1.184
G) Quick Switch
Mixed-effects model (REML)	Matching by factors: setting & sweetener
Fixed effects (type III)	P value	F (DFn, DFd)	Geisser-Greenhouse's epsilon
Setting	0.0026	F (4.000, 52.00) = 4.690	1
Switch	0.0016	F (0.5391, 7.008) = 33.59	0.5391
Sex	0.6459	F (1, 13) = 0.2212
Setting x Switch	0.4156	F (2.455, 28.24) = 0.9481	0.6139
Setting x Sex	0.4636	F (4, 52) = 0.9127
Switch x Sex	0.8153	F (1, 13) = 0.05684
Setting x Switch x Sex	0.3192	F (4, 46) = 1.211
H) Returns
Mixed-effects model (REML)	Matching by factors: setting & sweetener
Fixed effects (type III)	P value	F (DFn, DFd)	Geisser-Greenhouse's epsilon
Setting	<0.0001	F (4.000, 52.00) = 7.911	1
Switch	<0.0001	F (0.6404, 8.326) = 405.1	0.6404
Sex	0.1397	F (1, 13) = 2.475
Setting x Switch	<0.0001	F (2.803, 35.03) = 17.72	0.7007
Setting x Sex	0.9888	F (4, 52) = 0.07778
Switch x Sex	0.1198	F (1, 13) = 2.773
Setting x Switch x Sex	0.8283	F (4, 50) = 0.3709

## Sheet: Figure7
B) sucrose preference
Wilcoxon matched-pairs signed rank test
P value	<0.0001
Sum of signed ranks (W)	-134
Number of pairs	16
Number of ties (ignored)	0
C) total consumption
Paired t test
P value	0.0001
t, df	t=5.145, df=15
Number of pairs	16
D) Susceptible volume consumed
Two-way RM ANOVA							Šídák's multiple comparisons test	Mean Diff.	95.00% CI of diff.	t	DF	Adjusted P Value
ANOVA table	SS	DF	MS	F (DFn, DFd)	P value
Sucrose	21.11	1	21.11	F (1.000, 7.000) = 109.4	P<0.0001		water:Baseline - susceptible vs. water:Stress - susceptible	-1.222	-1.858 to -0.5858	6.954	7	0.0013
Stress	0.8288	1	0.8288	F (1.000, 7.000) = 7.377	P=0.0299		water:Baseline - susceptible vs. sucrose:Baseline - susceptible	-2.524	-3.452 to -1.597	9.855	7	0.0001
Sucrose x Stress	6.48	1	6.48	F (1.000, 7.000) = 32.22	P=0.0008		water:Stress - susceptible vs. sucrose:Stress - susceptible	-0.7244	-1.381 to -0.06794	3.994	7	0.031
Subject x Sucrose	1.35	7	0.1929				sucrose:Baseline - susceptible vs. sucrose:Stress - susceptible	0.5781	-0.2107 to 1.367	2.653	7	0.1814
Subject x Stress	0.7864	7	0.1123
Subject	0.7647	7	0.1092
Residual	1.408	7	0.2011
E) Susceptible total licks
Two-way RM ANOVA							Šídák's multiple comparisons test	Mean Diff.	95.00% CI of diff.	t	DF	Adjusted P Value
ANOVA table	SS	DF	MS	F (DFn, DFd)	P value
Sucrose	20866608	1	20866608	F (1.000, 7.000) = 79.04	P<0.0001		water:Baseline - susceptible vs. water:Stress - susceptible	-1356	-2181 to -530.8	5.949	7	0.0034
Stress	1732824	1	1732824	F (1.000, 7.000) = 44.06	P=0.0003		water:Baseline - susceptible vs. sucrose:Baseline - susceptible	-2506	-3538 to -1473	8.781	7	0.0003
Sucrose x Stress	6343477	1	6343477	F (1.000, 7.000) = 15.47	P=0.0057		water:Stress - susceptible vs. sucrose:Stress - susceptible	-724.6	-1793 to 343.8	2.455	7	0.2356
Subject x Sucrose	1847985	7	263998				sucrose:Baseline - susceptible vs. sucrose:Stress - susceptible	425.1	-464.6 to 1315	1.729	7	0.5584
Subject x Stress	275286	7	39327
Subject	2411642	7	344520
Residual	2870817	7	410117
F) Susceptible total lick bouts
Two-way RM ANOVA							Šídák's multiple comparisons test	Mean Diff.	95.00% CI of diff.	t	DF	Adjusted P Value
ANOVA table	SS	DF	MS	F (DFn, DFd)	P value
Sucrose	6470	1	6470	F (1.000, 7.000) = 49.42	P=0.0002		water:Baseline - susceptible vs. water:Stress - susceptible	-34.69	-68.58 to -0.7981	3.705	7	0.0448
Stress	91.13	1	91.13	F (1.000, 7.000) = 0.7359	P=0.4194		water:Baseline - susceptible vs. sucrose:Baseline - susceptible	-59.75	-88.70 to -30.80	7.47	7	0.0008
Sucrose x Stress	7844	1	7844	F (1.000, 7.000) = 18.72	P=0.0035		water:Stress - susceptible vs. sucrose:Stress - susceptible	2.875	-28.16 to 33.91	0.3353	7	0.9997
Subject x Sucrose	916.3	7	130.9				sucrose:Baseline - susceptible vs. sucrose:Stress - susceptible	27.94	2.841 to 53.03	4.03	7	0.0296
Subject x Stress	866.8	7	123.8
Subject	2329	7	332.7
Residual	2933	7	419
G) Susceptible avg. licks per bout
Mixed-effects model (REML)							Šídák's multiple comparisons test	Mean Diff.	95.00% CI of diff.	t	DF	Adjusted P Value
Fixed effects (type III)	P value	F (DFn, DFd)	Geisser-Greenhouse's epsilon
Sucrose	<0.0001	F (1.000, 7.000) = 83.99	1				water - sucrose
Stress	0.0005	F (1.000, 7.000) = 37.76	1				Baseline - susceptible	-21.67	-40.88 to -2.467	3.557	5	0.0323
Sucrose x Stress	0.4127	F (1.000, 5.000) = 0.7976	1				Stress - susceptible	-27.58	-36.66 to -18.50	8.604	7	0.0001
H) Susceptible Quick Switch
Two-way RM ANOVA
ANOVA table	SS	DF	MS	F (DFn, DFd)	P value
Switch	9.57	1	9.57	F (1.000, 7.000) = 2.529	P=0.1558
Stress	70.51	1	70.51	F (1.000, 7.000) = 4.970	P=0.0610
Switch x Stress	0.9453	1	0.9453	F (1.000, 7.000) = 0.1692	P=0.6932
Subject x Switch	26.49	7	3.785
Subject x Stress	99.3	7	14.19
Subject	148.8	7	21.26
Residual	39.12	7	5.588
I) Susceptible Returns
Two-way RM ANOVA							Šídák's multiple comparisons test	Mean Diff.	95.00% CI of diff.	t	DF	Adjusted P Value
ANOVA table	SS	DF	MS	F (DFn, DFd)	P value
Sucrose	1205	1	1205	F (1.000, 7.000) = 38.41	P=0.0004		water:Baseline - susceptible vs. water:Stress - susceptible	-12.31	-19.01 to -5.619	6.659	7	0.0017
Stress	5.556	1	5.556	F (1.000, 7.000) = 0.4744	P=0.5131		water:Baseline - susceptible vs. sucrose:Baseline - susceptible	-25.42	-40.75 to -10.09	6.002	7	0.0032
Sucrose x Stress	1383	1	1383	F (1.000, 7.000) = 28.94	P=0.0010		water:Stress - susceptible vs. sucrose:Stress - susceptible	0.875	-4.043 to 5.793	0.644	7	0.9905
Subject x Sucrose	219.5	7	31.36				sucrose:Baseline - susceptible vs. sucrose:Stress - susceptible	13.98	1.731 to 26.23	4.131	7	0.0261
Subject x Stress	81.97	7	11.71
Subject	259.7	7	37.1
Residual	334.4	7	47.77
J) Resilient volume consumed
Two-way RM ANOVA							Šídák's multiple comparisons test	Mean Diff.	95.00% CI of diff.	t	DF	Adjusted P Value
ANOVA table	SS	DF	MS	F (DFn, DFd)	P value
Sucrose	49.36	1	49.36	F (1.000, 7.000) = 349.3	P<0.0001		water:Baseline - resilient vs. water:Stress - resilient	-0.51	-0.9333 to -0.08669	4.361	7	0.0197
Stress	1.447	1	1.447	F (1.000, 7.000) = 8.979	P=0.0200		water:Baseline - resilient vs. sucrose:Baseline - resilient	-2.569	-3.285 to -1.852	12.98	7	<0.0001
Sucrose x Stress	0.05738	1	0.05738	F (1.000, 7.000) = 0.7324	P=0.4204		water:Stress - resilient vs. sucrose:Stress - resilient	-2.399	-2.854 to -1.945	19.12	7	<0.0001
Subject x Sucrose	0.9892	7	0.1413				sucrose:Baseline - resilient vs. sucrose:Stress - resilient	-0.3406	-1.119 to 0.4374	1.585	7	0.6412
Subject x Stress	1.128	7	0.1612
Subject	1.027	7	0.1467
Residual	0.5484	7	0.07834
K) Resilient total licks
Two-way RM ANOVA							Šídák's multiple comparisons test	Mean Diff.	95.00% CI of diff.	t	DF	Adjusted P Value
ANOVA table	SS	DF	MS	F (DFn, DFd)	P value
Sucrose	58078600	1	58078600	F (1.000, 7.000) = 193.5	P<0.0001		water:Baseline - resilient vs. water:Stress - resilient	-646.4	-1150 to -142.9	4.647	7	0.014
Stress	4893365	1	4893365	F (1.000, 7.000) = 41.94	P=0.0003		water:Baseline - resilient vs. sucrose:Baseline - resilient	-2559	-3390 to -1727	11.14	7	<0.0001
Sucrose x Stress	147221	1	147221	F (1.000, 7.000) = 1.825	P=0.2187		water:Stress - resilient vs. sucrose:Stress - resilient	-2830	-3576 to -2084	13.74	7	<0.0001
Subject x Sucrose	2101041	7	300149				sucrose:Baseline - resilient vs. sucrose:Stress - resilient	-917.8	-1545 to -290.9	5.3	7	0.0067
Subject x Stress	816712	7	116673
Subject	3596247	7	513750
Residual	564645	7	80664
L) Resilient total lick bouts
Two-way RM ANOVA							Šídák's multiple comparisons test	Mean Diff.	95.00% CI of diff.	t	DF	Adjusted P Value
ANOVA table	SS	DF	MS	F (DFn, DFd)	P value
Sucrose	23653	1	23653	F (1.000, 7.000) = 83.32	P<0.0001		water:Baseline - resilient vs. water:Stress - resilient	-19.69	-36.12 to -3.252	4.647	7	0.0203
Stress	128	1	128	F (1.000, 7.000) = 1.730	P=0.2299		water:Baseline - resilient vs. sucrose:Baseline - resilient	-70.06	-100.6 to -39.53	11.14	7	0.0004
Sucrose x Stress	1969	1	1969	F (1.000, 7.000) = 19.06	P=0.0033		water:Stress - resilient vs. sucrose:Stress - resilient	-38.69	-57.02 to -20.35	13.74	7	0.0007
Subject x Sucrose	1987	7	283.9				sucrose:Baseline - resilient vs. sucrose:Stress - resilient	11.69	-5.936 to 29.31	5.3	7	0.2529
Subject x Stress	518	7	74
Subject	3686	7	526.5
Residual	723	7	103.3
M) Resilient avg. licks per bout
Mixed-effects model (REML)							Šídák's multiple comparisons test	Mean Diff.	95.00% CI of diff.	t	DF	Adjusted P Value
Fixed effects (type III)	P value	F (DFn, DFd)	Geisser-Greenhouse's epsilon
Sucrose	0.0002	F (1.000, 7.000) = 53.22	1				water - sucrose
Stress	0.0131	F (1.000, 7.000) = 10.90	1				Baseline - resilient	-20.55	-31.07 to -10.02	5.777	6	0.0024
Sucrose x Stress	0.3325	F (1.000, 6.000) = 1.111	1				Stress - resilient	-25.86	-38.63 to -13.09	5.735	7	0.0014
N) Resilient Quick Switch
Two-way RM ANOVA							Šídák's multiple comparisons test	Mean Diff.	95.00% CI of diff.	t	DF	Adjusted P Value
ANOVA table	SS	DF	MS	F (DFn, DFd)	P value
Sucrose	81.28	1	81.28	F (1.000, 7.000) = 33.53	P=0.0007		water → sucrose:Baseline - resilient vs. water → sucrose:Stress - resilient	-9.875	-16.35 to -3.397	5.518	7	0.0053
Stress	457.5	1	457.5	F (1.000, 7.000) = 20.90	P=0.0026		water → sucrose:Baseline - resilient vs. sucrose → water:Baseline - resilient	0.875	-0.07720 to 1.827	3.326	7	0.0736
Sucrose x Stress	42.78	1	42.78	F (1.000, 7.000) = 27.94	P=0.0011		water → sucrose:Stress - resilient vs. sucrose → water:Stress - resilient	5.5	2.029 to 8.971	5.735	7	0.0042
Subject x Sucrose	16.97	7	2.424				sucrose → water:Baseline - resilient vs. sucrose → water:Stress - resilient	-5.25	-11.14 to 0.6446	3.224	7	0.0843
Subject x Stress	153.2	7	21.89
Subject	233.2	7	33.32
Residual	10.72	7	1.531
O) Resilient Returns
Two-way RM ANOVA							Šídák's multiple comparisons test	Mean Diff.	95.00% CI of diff.	t	DF	Adjusted P Value
ANOVA table	SS	DF	MS	F (DFn, DFd)	P value
Sucrose	2072	1	2072	F (1.000, 7.000) = 152.3	P<0.0001		water:Baseline - resilient vs. water:Stress - resilient	-6	-9.747 to -2.253	5.797	7	0.004
Stress	96.26	1	96.26	F (1.000, 7.000) = 14.79	P=0.0063		water:Baseline - resilient vs. sucrose:Baseline - resilient	-25.56	-31.80 to -19.33	14.84	7	<0.0001
Sucrose x Stress	717.3	1	717.3	F (1.000, 7.000) = 71.16	P<0.0001		water:Stress - resilient vs. sucrose:Stress - resilient	-6.625	-12.85 to -0.4045	3.855	7	0.0369
Subject x Sucrose	95.24	7	13.61				sucrose:Baseline - resilient vs. sucrose:Stress - resilient	12.94	6.590 to 19.29	7.377	7	0.0009
Subject x Stress	45.55	7	6.508
Subject	48.68	7	6.954
Residual	70.55	7	10.08

## Sheet: Figure8
A) sucrose preference
Two-way RM ANOVA							Šídák's multiple comparisons test	Predicted (LS) mean diff.	95.00% CI of diff.	t	DF	Adjusted P Value
ANOVA table	SS	DF	MS	F (DFn, DFd)	P value
Stress x sex	265.3	1	265.3	F (1, 21) = 4.025	P=0.0579		Baseline - Stress
Stress	1599	1	1599	F (1, 21) = 24.25	P<0.0001		male	18.03	11.12 to 24.94	6.281	21	<0.0001
sex	559.7	1	559.7	F (1, 21) = 6.750	P=0.0168		female	7.593	-2.857 to 18.04	1.75	21	0.1806
Subject	1741	21	82.91	F (21, 21) = 1.258	P=0.3020
Residual	1384	21	65.92
B) volume consumed
Three-way ANOVA	Matching by factors: Sucrose & Stress						Šídák's multiple comparisons test	Predicted (LS) mean diff.	95.00% CI of diff.	t	DF	Adjusted P Value
ANOVA table	SS	DF	MS	F (DFn, DFd)	P value
Sucrose	112.9	1	112.9	F (1, 12) = 171.8	P<0.0001		water:Baseline - male vs. 1% sucrose:Baseline - male	-2.569	-3.594 to -1.544	7.91	24	<0.0001
Stress	6.079	1	6.079	F (1, 12) = 34.88	P<0.0001		water:Baseline - female vs. 1% sucrose:Baseline - female	-2.758	-3.942 to -1.575	7.356	24	<0.0001
Sex	1.056	1	1.056	F (1, 12) = 2.527	P=0.1379		water:Stress - male vs. 1% sucrose:Stress - male	-2.399	-3.424 to -1.374	7.389	24	<0.0001
Sucrose x Stress	0.5807	1	0.5807	F (1, 12) = 3.118	P=0.1028		water:Stress - female vs. 1% sucrose:Stress - female	-3.751	-4.934 to -2.567	10	24	<0.0001
Sucrose x Sex	2.036	1	2.036	F (1, 12) = 3.097	P=0.1039		water:Baseline - male vs. water:Baseline - female	0.05771	-0.9637 to 1.079	0.1783	24	>0.9999
Stress x Sex	0.793	1	0.793	F (1, 12) = 4.550	P=0.0543		water:Stress - male vs. water:Stress - female	0.1577	-0.8637 to 1.179	0.4874	24	>0.9999
Sucrose x Stress x Sex	1.157	1	1.157	F (1, 12) = 6.213	P=0.0283		1% sucrose:Baseline - male vs. 1% sucrose:Baseline - female	-0.1319	-1.153 to 0.8896	0.4075	24	>0.9999
Subject	5.017	12	0.4181				1% sucrose:Stress - male vs. 1% sucrose:Stress - female	-1.194	-2.215 to -0.1723	3.689	24	0.0137
Subject x Sucrose	7.888	12	0.6574				water:Baseline - male vs. water:Stress - male	-0.51	-1.256 to 0.2361	2.402	12	0.3346
Subject x Stress	2.092	12	0.1743				water:Baseline - female vs. water:Stress - female	-0.41	-1.272 to 0.4515	1.673	12	0.7851
Residual	2.235	12	0.1862				1% sucrose:Baseline - male vs. 1% sucrose:Stress - male	-0.3406	-1.087 to 0.4055	1.605	12	0.8235
							1% sucrose:Baseline - female vs. 1% sucrose:Stress - female	-1.403	-2.264 to -0.5410	5.721	12	0.0011
C) total licks
Three-way ANOVA	Matching by factors: Sucrose & Stress						Šídák's multiple comparisons test	Predicted (LS) mean diff.	95.00% CI of diff.	t	DF	Adjusted P Value
ANOVA table	SS	DF	MS	F (DFn, DFd)	P value
Sucrose	113386305	1	113386305	F (1, 12) = 211.0	P<0.0001		water:Baseline - male vs. 1% sucrose:Baseline - male	-2559	-3525 to -1592	8.357	24	<0.0001
Stress	7724682	1	7724682	F (1, 12) = 37.19	P<0.0001		water:Baseline - female vs. 1% sucrose:Baseline - female	-2745	-3861 to -1629	7.765	24	<0.0001
Sex	956	1	956	F (1, 12) = 0.001797	P=0.9669		water:Stress - male vs. 1% sucrose:Stress - male	-2830	-3796 to -1864	9.244	24	<0.0001
Sucrose x Stress	684517	1	684517	F (1, 12) = 3.220	P=0.0980		water:Stress - female vs. 1% sucrose:Stress - female	-3368	-4483 to -2252	9.525	24	<0.0001
Sucrose x Sex	449113	1	449113	F (1, 12) = 0.8359	P=0.3786		water:Baseline - male vs. water:Baseline - female	53.27	-987.0 to 1094	0.1616	24	>0.9999
Stress x Sex	13685	1	13685	F (1, 12) = 0.06588	P=0.8018		water:Stress - male vs. water:Stress - female	292	-748.3 to 1332	0.8859	24	0.997
Sucrose x Stress x Sex	105613	1	105613	F (1, 12) = 0.4968	P=0.4944		1% sucrose:Baseline - male vs. 1% sucrose:Baseline - female	-133.1	-1173 to 907.1	0.404	24	>0.9999
Subject	6382117	12	531843				1% sucrose:Stress - male vs. 1% sucrose:Stress - female	-245.5	-1286 to 794.8	0.7449	24	0.9994
Subject x Sucrose	6447691	12	537308				water:Baseline - male vs. water:Stress - male	-646.4	-1452 to 159.2	2.82	12	0.1705
Subject x Stress	2492812	12	207734				water:Baseline - female vs. water:Stress - female	-407.8	-1338 to 522.5	1.541	12	0.8565
Residual	2550917	12	212576				1% sucrose:Baseline - male vs. 1% sucrose:Stress - male	-917.8	-1723 to -112.1	4.004	12	0.0208
							1% sucrose:Baseline - female vs. 1% sucrose:Stress - female	-1030	-1960 to -99.85	3.892	12	0.0254
D) total lick bouts
Three-way ANOVA	Matching by factors: Sucrose & Stress						Šídák's multiple comparisons test	Predicted (LS) mean diff.	95.00% CI of diff.	t	DF	Adjusted P Value
ANOVA table	SS	DF	MS	F (DFn, DFd)	P value
Sucrose	54648	1	54648	F (1, 12) = 127.9	P<0.0001		water:Baseline - male vs. 1% sucrose:Baseline - male	-70.06	-97.02 to -43.11	8.205	24	<0.0001
Stress	143	1	143	F (1, 12) = 1.770	P=0.2081		water:Baseline - female vs. 1% sucrose:Baseline - female	-79.67	-110.8 to -48.54	8.08	24	<0.0001
Sex	173	1	173	F (1, 12) = 0.3746	P=0.5519		water:Stress - male vs. 1% sucrose:Stress - male	-38.69	-65.64 to -11.73	4.531	24	0.0016
Sucrose x Stress	1890	1	1890	F (1, 12) = 12.11	P=0.0045		water:Stress - female vs. 1% sucrose:Stress - female	-64.08	-95.21 to -32.96	6.499	24	<0.0001
Sucrose x Sex	1050	1	1050	F (1, 12) = 2.458	P=0.1429		water:Baseline - male vs. water:Baseline - female	0.4792	-27.17 to 28.12	0.05288	36	>0.9999
Stress x Sex	8.149	1	8.149	F (1, 12) = 0.1008	P=0.7563		water:Stress - male vs. water:Stress - female	9.917	-17.73 to 37.56	1.094	36	0.9809
Sucrose x Stress x Sex	213.8	1	213.8	F (1, 12) = 1.370	P=0.2646		1% sucrose:Baseline - male vs. 1% sucrose:Baseline - female	-9.125	-36.77 to 18.52	1.007	36	0.9903
Subject	5542	12	461.9				1% sucrose:Stress - male vs. 1% sucrose:Stress - female	-15.48	-43.12 to 12.17	1.708	36	0.7029
Subject x Sucrose	5127	12	427.2				water:Baseline - male vs. water:Stress - male	-19.69	-38.81 to -0.5625	3.618	12	0.0415
Subject x Stress	969.7	12	80.81				water:Baseline - female vs. water:Stress - female	-10.25	-32.33 to 11.83	1.631	12	0.8088
Residual	1873	12	156.1				1% sucrose:Baseline - male vs. 1% sucrose:Stress - male	11.69	-7.437 to 30.81	2.148	12	0.4788
							1% sucrose:Baseline - female vs. 1% sucrose:Stress - female	5.333	-16.75 to 27.42	0.8488	12	0.9983
E) avg. licks per bout
Mixed-effects model (REML)	Matching by factors: Sucrose & Stress						Šídák's multiple comparisons test	Predicted (LS) mean diff.	95.00% CI of diff.	t	DF	Adjusted P Value
Fixed effects (type III)	P value	F (DFn, DFd)
Sucrose	<0.0001	F (1, 12) = 110.8					water:Baseline - male vs. 1% sucrose:Baseline - male	-20.64	-32.36 to -8.930	4.779	22	0.0004
Stress	0.0009	F (1, 12) = 19.12					water:Baseline - female vs. 1% sucrose:Baseline - female	-23.65	-37.44 to -9.851	4.648	22	0.0005
Sex	0.1387	F (1, 12) = 2.516					water:Stress - male vs. 1% sucrose:Stress - male	-25.86	-36.96 to -14.76	6.316	22	<0.0001
Sucrose x Stress	0.3263	F (1, 10) = 1.066					water:Stress - female vs. 1% sucrose:Stress - female	-27.71	-40.53 to -14.89	5.862	22	<0.0001
Sucrose x Sex	0.6107	F (1, 12) = 0.2732
Stress x Sex	0.8241	F (1, 12) = 0.05159
Sucrose x Stress x Sex	0.9009	F (1, 10) = 0.01633
F) intra-bout lick frequency
Mixed-effects model (REML)	Matching by factors: Sucrose & Stress						Šídák's multiple comparisons test	Predicted (LS) mean diff.	95.00% CI of diff.	t	DF	Adjusted P Value
Fixed effects (type III)	P value	F (DFn, DFd)
Sucrose	0.2783	F (1, 12) = 1.290					water:Baseline - male vs. 1% sucrose:Baseline - male	-0.3215	-1.202 to 0.5589	1.164	22	0.9717
Stress	0.0114	F (1, 12) = 8.909					water:Baseline - female vs. 1% sucrose:Baseline - female	-1.023	-2.053 to 0.007089	3.165	22	0.0526
Sex	0.8927	F (1, 12) = 0.01897					water:Stress - male vs. 1% sucrose:Stress - male	0.1453	-0.7055 to 0.9961	0.544	22	>0.9999
Sucrose x Stress	0.0024	F (1, 10) = 16.20					water:Stress - female vs. 1% sucrose:Stress - female	0.4214	-0.5610 to 1.404	1.367	22	0.9147
Sucrose x Sex	0.5462	F (1, 12) = 0.3856					water:Baseline - male vs. water:Baseline - female	0.5009	-0.5809 to 1.583	1.392	46	0.8939
Stress x Sex	0.3739	F (1, 12) = 0.8529					water:Stress - male vs. water:Stress - female	-0.2213	-1.241 to 0.7984	0.6526	46	0.9998
Sucrose x Stress x Sex	0.0665	F (1, 10) = 4.238					1% sucrose:Baseline - male vs. 1% sucrose:Baseline - female	-0.2004	-1.220 to 0.8193	0.591	46	>0.9999
							1% sucrose:Stress - male vs. 1% sucrose:Stress - female	0.05485	-0.9648 to 1.075	0.1617	46	>0.9999
							water:Baseline - male vs. water:Stress - male	-0.4939	-1.231 to 0.2431	2.136	22	0.4179
							water:Baseline - female vs. water:Stress - female	-1.216	-2.083 to -0.3493	4.47	22	0.0023
							1% sucrose:Baseline - male vs. 1% sucrose:Stress - male	-0.02722	-0.7287 to 0.6742	0.1237	22	>0.9999
							1% sucrose:Baseline - female vs. 1% sucrose:Stress - female	0.228	-0.5819 to 1.038	0.8971	22	0.9967
G) Quick Switch
Three-way ANOVA	Matching by factors: Sucrose & Stress						Šídák's multiple comparisons test	Predicted (LS) mean diff.	95.00% CI of diff.	t	DF	Adjusted P Value
ANOVA table	SS	DF	MS	F (DFn, DFd)	P value
Sucrose	69.21	1	69.21	F (1, 12) = 24.05	P=0.0004		water → sucrose:Baseline - male vs. sucrose → water:Baseline - male	0.875	-1.412 to 3.162	1.208	24	0.9622
Stress	362.7	1	362.7	F (1, 12) = 24.31	P=0.0003		water → sucrose:Baseline - female vs. sucrose → water:Baseline - female	0.6389	-2.002 to 3.279	0.7638	24	0.9993
Sex	49.11	1	49.11	F (1, 12) = 1.992	P=0.1835		water → sucrose:Stress - male vs. sucrose → water:Stress - male	5.5	3.213 to 7.787	7.592	24	<0.0001
Sucrose x Stress	30.43	1	30.43	F (1, 12) = 23.05	P=0.0004		water → sucrose:Stress - female vs. sucrose → water:Stress - female	1.972	-0.6682 to 4.613	2.358	24	0.2788
Sucrose x Sex	12.14	1	12.14	F (1, 12) = 4.220	P=0.0624		water → sucrose:Baseline - male vs. water → sucrose:Baseline - female	-0.4097	-5.770 to 4.950	0.2294	48	>0.9999
Stress x Sex	80.33	1	80.33	F (1, 12) = 5.385	P=0.0387		water → sucrose:Stress - male vs. water → sucrose:Stress - female	6.076	0.7164 to 11.44	3.402	48	0.0162
Sucrose x Stress x Sex	9.287	1	9.287	F (1, 12) = 7.034	P=0.0211		sucrose → water:Baseline - male vs. sucrose → water:Baseline - female	-0.6458	-6.006 to 4.714	0.3615	48	>0.9999
Subject	295.8	12	24.65				sucrose → water:Stress - male vs. sucrose → water:Stress - female	2.549	-2.811 to 7.909	1.427	48	0.8768
Subject x Sucrose	34.53	12	2.878				water → sucrose:Baseline - male vs. water → sucrose:Stress - male	-9.875	-14.37 to -5.378	6.932	24	<0.0001
Subject x Stress	179	12	14.92				water → sucrose:Baseline - female vs. water → sucrose:Stress - female	-3.389	-8.582 to 1.804	2.06	24	0.4623
Residual	15.84	12	1.32				sucrose → water:Baseline - male vs. sucrose → water:Stress - male	-5.25	-9.747 to -0.7530	3.685	24	0.0139
							sucrose → water:Baseline - female vs. sucrose → water:Stress - female	-2.056	-7.248 to 3.137	1.25	24	0.952
H) Returns
Three-way ANOVA	Matching by factors: Sucrose & Stress						Šídák's multiple comparisons test	Predicted (LS) mean diff.	95.00% CI of diff.	t	DF	Adjusted P Value
ANOVA table	SS	DF	MS	F (DFn, DFd)	P value
Sucrose	5603	1	5603	F (1, 12) = 176.8	P<0.0001		water:Baseline - male vs. 1% sucrose:Baseline - male	-25.56	-33.93 to -17.19	9.638	24	<0.0001
Stress	101.5	1	101.5	F (1, 12) = 6.493	P=0.0256		water:Baseline - female vs. 1% sucrose:Baseline - female	-30	-39.67 to -20.33	9.796	24	<0.0001
Sex	136.5	1	136.5	F (1, 12) = 16.96	P=0.0014		water:Stress - male vs. 1% sucrose:Stress - male	-6.625	-15.00 to 1.747	2.498	24	0.2129
Sucrose x Stress	785.4	1	785.4	F (1, 12) = 31.95	P=0.0001		water:Stress - female vs. 1% sucrose:Stress - female	-18.67	-28.33 to -8.999	6.095	24	<0.0001
Sucrose x Sex	232.8	1	232.8	F (1, 12) = 7.344	P=0.0190		water:Baseline - male vs. water:Baseline - female	-0.1875	-7.809 to 7.434	0.07765	24	>0.9999
Stress x Sex	7.679	1	7.679	F (1, 12) = 0.4912	P=0.4968		water:Stress - male vs. water:Stress - female	2.118	-5.504 to 9.740	0.8772	24	0.9973
Sucrose x Stress x Sex	49.56	1	49.56	F (1, 12) = 2.016	P=0.1811		1% sucrose:Baseline - male vs. 1% sucrose:Baseline - female	-4.625	-12.25 to 2.997	1.915	24	0.5673
Subject	96.55	12	8.046				1% sucrose:Stress - male vs. 1% sucrose:Stress - female	-9.924	-17.55 to -2.302	4.11	24	0.0048
Subject x Sucrose	380.3	12	31.69				water:Baseline - male vs. water:Stress - male	-6	-13.88 to 1.880	2.676	12	0.217
Subject x Stress	187.6	12	15.63				water:Baseline - female vs. water:Stress - female	-3.694	-12.79 to 5.405	1.427	12	0.9063
Residual	295	12	24.58				1% sucrose:Baseline - male vs. 1% sucrose:Stress - male	12.94	5.057 to 20.82	5.77	12	0.0011
							1% sucrose:Baseline - female vs. 1% sucrose:Stress - female	7.639	-1.460 to 16.74	2.951	12	0.1362

## Sheet: Figure6-1
B) preference
Friedman test			Dunn's multiple comparisons test	Rank sum diff.	Z	Adjusted P Value
P value	0.0041		standard SPT vs. sucralose	-17	2.874	0.0162
Number of groups	5		standard SPT vs. acute stress	-7	1.183	0.9469
Friedman statistic	15.31		standard SPT vs. food restriction	1	0.169	>0.9999
			standard SPT vs. standard SPT	3	0.5071	>0.9999
C) volume consumed
Mixed-effects model (REML)					Šídák's multiple comparisons test	Mean Diff.	95.00% CI of diff.		t	DF	Adjusted P Value
Fixed effects (type III)	P value	F (DFn, DFd)	Geisser-Greenhouse's epsilon
setting	0.0033	F (2.739, 19.17) = 6.735	0.6847		water
sweetener	<0.0001	F (1.000, 7.000) = 270.3	1		standard SPT vs. sucralose	0.3548	-0.06981 to 0.7793		2.929	6	0.1012
setting x sweetener	0.0004	F (2.736, 17.78) = 10.46	0.684		standard SPT vs. acute stress	0.2933	-0.3500 to 0.9366		1.514	7	0.5338
					standard SPT vs. food restriction	0.1454	-0.2697 to 0.5605		1.163	7	0.7354
					standard SPT vs. standard SPT	-0.03646	-0.6637 to 0.5907		0.1931	7	0.9995
					sweetener
					standard SPT vs. sucralose	-0.7877	-1.698 to 0.1222		3.035	6	0.0887
					standard SPT vs. acute stress	0.5069	-0.09209 to 1.106		2.811	7	0.1005
					standard SPT vs. food restriction	0.4348	-0.1121 to 0.9817		2.641	7	0.1271
					standard SPT vs. standard SPT	0.2617	-0.3747 to 0.8980		1.366	7	0.6188
D) licks
Mixed-effects model (REML)					Šídák's multiple comparisons test	Mean Diff.	95.00% CI of diff.		t	DF	Adjusted P Value
Fixed effects (type III)	P value	F (DFn, DFd)	Geisser-Greenhouse's epsilon
setting	0.0187	F (2.399, 16.79) = 4.752	0.5997		water
sweetener	<0.0001	F (1.000, 7.000) = 224.6	1		standard SPT vs. sucralose	42.36	-38.75 to 123.5		1.831	6	0.3917
setting x sweetener	0.0065	F (2.662, 17.30) = 6.038	0.6654		standard SPT vs. acute stress	-42.67	-317.4 to 232.1		0.5158	7	0.9796
					standard SPT vs. food restriction	-179.2	-622.4 to 264.1		1.343	7	0.6323
					standard SPT vs. standard SPT	-411.9	-869.1 to 45.39		2.992	7	0.0783
					sweetener
					standard SPT vs. sucralose	-1125	-1978 to -272.3		4.625	6	0.0143
					standard SPT vs. acute stress	90.19	-1155 to 1335		0.2406	7	0.9989
					standard SPT vs. food restriction	-20.44	-1232 to 1191		0.05603	7	>0.9999
					standard SPT vs. standard SPT	-346	-1658 to 965.7		0.876	7	0.8789
E) lick bouts
Mixed-effects model (REML)					Šídák's multiple comparisons test	Mean Diff.	95.00% CI of diff.		t	DF	Adjusted P Value
Fixed effects (type III)	P value	F (DFn, DFd)	Geisser-Greenhouse's epsilon
setting	0.0012	F (2.923, 20.46) = 7.827	0.7307		water
sweetener	<0.0001	F (1.000, 7.000) = 74.02	1		standard SPT vs. sucralose	1.565	-2.943 to 6.074		1.217	6	0.7148
setting x sweetener	0.0025	F (2.068, 13.44) = 9.556	0.517		standard SPT vs. acute stress	0.75	-9.700 to 11.20		0.2384	7	0.9989
					standard SPT vs. food restriction	-5.938	-22.89 to 11.01		1.164	7	0.7353
					standard SPT vs. standard SPT	-19.58	-43.28 to 4.109		2.745	7	0.1099
					sweetener
					standard SPT vs. sucralose	-25.22	-50.89 to 0.4558		3.443	6	0.0539
					standard SPT vs. acute stress	24.04	-8.336 to 56.42		2.466	7	0.1615
					standard SPT vs. food restriction	8.562	-23.14 to 40.27		0.897	7	0.87
					standard SPT vs. standard SPT	3.271	-30.16 to 36.70		0.325	7	0.9964
F) licks per bout
Mixed-effects model (REML)
Fixed effects (type III)	P value	F (DFn, DFd)	Geisser-Greenhouse's epsilon
setting	0.1203	F (1.409, 9.862) = 2.778	0.3522
sweetener	0.0001	F (1.000, 7.000) = 57.92	1
setting x sweetener	0.1265	F (1.817, 10.45) = 2.570	0.4543
G) Quick Switch
Mixed-effects model (REML)
Fixed effects (type III)	P value	F (DFn, DFd)	Geisser-Greenhouse's epsilon
Setting	0.0573	F (1.994, 13.96) = 3.537	0.4984
Switch	0.007	F (1.000, 7.000) = 14.20	1
Setting x Switch	0.4113	F (2.209, 12.15) = 0.9793	0.5523
H) Returns
Mixed-effects model (REML)					Šídák's multiple comparisons test	Mean Diff.	95.00% CI of diff.		t	DF	Adjusted P Value
Fixed effects (type III)	P value	F (DFn, DFd)	Geisser-Greenhouse's epsilon
Setting	0.0823	F (1.820, 12.74) = 3.122	0.455		water
Switch	<0.0001	F (1.000, 7.000) = 156.7	1		Standard SPT vs. 0.1% sucralose	1.985	0.2316 to 3.739		3.968	6	0.0292
Setting x Switch	0.0043	F (2.416, 15.70) = 7.235	0.604		Standard SPT vs. Acute stress	1.333	-2.886 to 5.553		1.049	7	0.7971
					Standard SPT vs. Food restriction	-1.5	-8.198 to 5.198		0.7438	7	0.9275
					Standard SPT vs. Standard SPT	-5.771	-13.83 to 2.288		2.378	7	0.1821
					sweetener
					Standard SPT vs. 0.1% sucralose	-5.586	-16.97 to 5.793		1.721	6	0.4429
					Standard SPT vs. Acute stress	7.021	0.04667 to 14.00		3.344	7	0.0485
					Standard SPT vs. Food restriction	1.604	-8.855 to 12.06		0.5094	7	0.9805
					Standard SPT vs. Standard SPT	5.042	-7.330 to 17.41		1.353	7	0.626

## Sheet: Figure6-2
B) preference
Friedman test			Dunn's multiple comparisons test	Rank sum diff.	Z	Adjusted P Value
P value	0.0045		standard SPT vs. sucralose	-16	2.704	0.0274
Number of groups	5		standard SPT vs. acute stress	-4	0.6761	>0.9999
Friedman statistic	15.09		standard SPT vs. food restriction	-1	0.169	>0.9999
			standard SPT vs. standard SPT	6	1.014	>0.9999
C) volume consumed
Two-way RM ANOVA							Šídák's multiple comparisons test	Mean Diff.	95.00% CI of diff.	t	DF	Adjusted P Value
ANOVA table	SS	DF	MS	F (DFn, DFd)	P value
manipulation	7.23	4	1.808	F (2.636, 15.81) = 26.18	P<0.0001		female - water
sweetener	125.9	1	125.9	F (1.000, 6.000) = 148.0	P<0.0001		standard SPT vs. sucralose	0.3755	-0.02283 to 0.7738	3.305	6	0.0637
manipulation x sweetener	11.42	4	2.855	F (2.206, 13.24) = 19.66	P<0.0001		standard SPT vs. acute stress	0.2657	-0.1537 to 0.6851	2.221	6	0.2459
Subject x manipulation	1.657	24	0.06906				standard SPT vs. food restriction	0.2069	-0.2003 to 0.6141	1.781	6	0.4143
Subject x sweetener	5.103	6	0.8504				standard SPT vs. standard SPT	-0.05929	-0.7899 to 0.6714	0.2844	6	0.9979
Subject	1.499	6	0.2498
Residual	3.485	24	0.1452				female - sweetener
							standard SPT vs. sucralose	-1.337	-2.475 to -0.1979	4.115	6	0.0248
							standard SPT vs. acute stress	0.4617	-0.2584 to 1.182	2.248	6	0.2379
							standard SPT vs. food restriction	0.6088	-0.2435 to 1.461	2.504	6	0.1726
							standard SPT vs. standard SPT	0.405	-0.3878 to 1.198	1.791	6	0.4099
D) licks
Two-way RM ANOVA							Šídák's multiple comparisons test	Mean Diff.	95.00% CI of diff.	t	DF	Adjusted P Value
ANOVA table	SS	DF	MS	F (DFn, DFd)	P value
manipulation	3232770	4	808192	F (1.759, 10.55) = 3.409	P=0.0764		female - water
sweetener	107581582	1	107581582	F (1.000, 6.000) = 715.1	P<0.0001		standard SPT vs. sucralose	73.48	-117.7 to 264.7	1.347	6	0.6423
manipulation x sweetener	6764564	4	1691141	F (1.891, 11.34) = 6.277	P=0.0155		standard SPT vs. acute stress	-133	-371.9 to 106.0	1.951	6	0.3408
Subject x manipulation	5689993	24	237083				standard SPT vs. food restriction	-117.1	-325.4 to 91.08	1.972	6	0.3324
Subject x sweetener	902616	6	150436				standard SPT vs. standard SPT	-467	-883.3 to -50.74	3.933	6	0.0304
Subject	565329	6	94222
Residual	6466008	24	269417				female - sweetener
							standard SPT vs. sucralose	-871.7	-2129 to 385.9	2.43	6	0.1895
							standard SPT vs. acute stress	460.5	-809.4 to 1730	1.271	6	0.6848
							standard SPT vs. food restriction	499.5	-308.8 to 1308	2.166	6	0.263
							standard SPT vs. standard SPT	236	-816.1 to 1288	0.7863	6	0.916
E) lick bouts
Two-way RM ANOVA							Šídák's multiple comparisons test	Mean Diff.	95.00% CI of diff.	t	DF	Adjusted P Value
ANOVA table	SS	DF	MS	F (DFn, DFd)	P value
manipulation	8030	4	2007	F (2.179, 13.08) = 7.183	P=0.0069		female - water
sweetener	116457	1	116457	F (1.000, 6.000) = 205.3	P<0.0001		standard SPT vs. sucralose	3.071	-4.689 to 10.83	1.387	6	0.6196
manipulation x sweetener	14278	4	3570	F (2.574, 15.44) = 13.42	P=0.0002		standard SPT vs. acute stress	-3.214	-12.77 to 6.339	1.179	6	0.7355
Subject x manipulation	6707	24	279.4				standard SPT vs. food restriction	-6.262	-17.00 to 4.478	2.044	6	0.3051
Subject x sweetener	3403	6	567.2				standard SPT vs. standard SPT	-21.36	-44.62 to 1.910	3.218	6	0.0708
Subject	2924	6	487.3
Residual	6386	24	266.1				female - sweetener
							standard SPT vs. sucralose	-37.69	-85.79 to 10.41	2.747	6	0.1272
							standard SPT vs. acute stress	33.71	-5.748 to 73.18	2.995	6	0.0932
							standard SPT vs. food restriction	15.29	-16.09 to 46.66	1.708	6	0.4492
							standard SPT vs. standard SPT	11.98	-12.17 to 36.13	1.738	6	0.4344
F) licks per bout
Mixed-effects model (REML)					Šídák's multiple comparisons test	Mean Diff.	95.00% CI of diff.		t	DF	Adjusted P Value
Fixed effects (type III)	P value	F (DFn, DFd)	Geisser-Greenhouse's epsilon
setting	0.0347	F (1.829, 10.98) = 4.766	0.4573		water
sweetener	<0.0001	F (1.000, 6.000) = 105.6	1		standard SPT vs. sucralose	3.034	-5.508 to 11.58		1.245	6	0.6993
setting x sweetener	0.134	F (1.979, 11.38) = 2.414	0.4948		standard SPT vs. acute stress	-12	-30.08 to 6.070		2.518	5	0.1968
					standard SPT vs. food restriction	-7.338	-19.07 to 4.393		2.193	6	0.2545
					standard SPT vs. standard SPT	-8.559	-22.72 to 5.602		2.119	6	0.2787
					sweetener
					standard SPT vs. sucralose	1.614	-4.185 to 7.412		0.9754	6	0.8395
					standard SPT vs. acute stress	-7.485	-17.94 to 2.974		2.509	6	0.1716
					standard SPT vs. food restriction	1.463	-5.478 to 8.404		0.7389	6	0.9312
					standard SPT vs. standard SPT	-2.016	-11.08 to 7.046		0.7797	6	0.9182
G) Quick Switch
Two-way RM ANOVA
ANOVA table	SS	DF	MS	F (DFn, DFd)	P value
manipulation	82.01	4	20.5	F (4, 24) = 1.674	P=0.1888
switch	39.63	1	39.63	F (1, 6) = 24.12	P=0.0027
manipulation x switch	5.537	4	1.384	F (4, 24) = 1.215	P=0.3304
Subject x manipulation	293.9	24	12.25
Subject x switch	9.858	6	1.643
Subject	177	6	29.5
Residual	27.34	24	1.139
H) Returns
Two-way RM ANOVA							Šídák's multiple comparisons test	Mean Diff.	95.00% CI of diff.	t	DF	Adjusted P Value
ANOVA table	SS	DF	MS	F (DFn, DFd)	P value
manipulation	401.8	4	100.4	F (2.899, 17.39) = 12.06	P=0.0002		female - water
sweetener	12048	1	12048	F (1.000, 6.000) = 244.9	P<0.0001		standard SPT vs. sucralose	1.643	-2.462 to 5.747	1.403	6	0.6108
manipulation x sweetener	897.5	4	224.4	F (2.240, 13.44) = 7.346	P=0.0059		standard SPT vs. acute stress	-0.5238	-5.864 to 4.816	0.3438	6	0.9956
Subject x manipulation	200	24	8.332				standard SPT vs. food restriction	-1.571	-7.451 to 4.308	0.9369	6	0.8569
Subject x sweetener	295.2	6	49.19				standard SPT vs. standard SPT	-6.881	-17.09 to 3.329	2.363	6	0.2062
Subject	234	6	39
Residual	733.1	24	30.55				female - sweetener
							standard SPT vs. sucralose	-6.452	-15.58 to 2.676	2.478	6	0.1784
							standard SPT vs. acute stress	9.786	1.853 to 17.72	4.324	6	0.0197
							standard SPT vs. food restriction	0.7619	-5.560 to 7.084	0.4225	6	0.9905
							standard SPT vs. standard SPT	4.524	-4.893 to 13.94	1.684	6	0.461
